# Supplementary material for: G1 Cell Cycle Arrest and Extrinsic Apoptotic Mechanisms Underlying the Anti-Leukemic Activity of CDK7 Inhibitor BS-181
Source: Cancers (Basel). 2020 Dec 19;12(12):3845. doi: 10.3390/cancers12123845 (PMC7766600; doi:10.3390/cancers12123845)
Supplement: Supplementary file 1 [file cancers-12-03845-s001.zip]

Archive with 2 entries (2 files):
- cancers-1018533-Suppl-proof-final.pdf
- Original Western blot figures (revised).pdf
